# Supplementary material for: Chrysanthemum CmDOF2 Positively Regulates Salt Tolerance in Transgenic Arabidopsis thaliana
Source: Plants (Basel). 2026 Mar 18;15(6):936. doi: 10.3390/plants15060936 (PMC13029827; doi:10.3390/plants15060936)
Supplement: Supplementary file 1 [file plants-15-00936-s001.zip]

Archive with 1 entries (1 files):
- Table S1 Primer names and sequences used in this study.xlsx
