# Supplementary material for: Chrysanthemum CmDOF2 Positively Regulates Salt Tolerance in Transgenic Arabidopsis thaliana
Source: Plants (Basel). 2026 Mar 18;15(6):936. doi: 10.3390/plants15060936 (PMC13029827; doi:10.3390/plants15060936)
Supplement: Supplementary file 1 [file plants-15-00936-s001.zip › Table S1 Primer names and sequences used in this study.xlsx]

## Sheet: Sheet1
Table S1 Primer names and sequences used in this study
Gene name	Primer 5´→3´
CmDOF2-F	TCACTGGAAAACAAAACTGATGG
CmDOF2-R	AAAGATGGACGAGGAGCCAC
CmDOF2-RT-F	CTATTCCACCCGTTTGCCCTCCATT
CmDOF2-RT-R	CATCGTCTCTTACACGCTTTCCCAAG
CmDOF2-BD-F	GGAATTCATGGAAGATCCTGGCATCAAGCTG
CmDOF2-BD-R	CGGGATCCAGCTGTTTCCTGAAAGCAAAGTG
CmDOF2-ENTR-F	TTCAGTCGACATGGAAGATCCTGGCATCAAGCTG
CmDOF2-ENTR-R	GAGTGCGGCCGCGAAGCTGTTTCCTGAAAGCAAAGTG
CmEF1α-F	TTTTGGTATCTGGTCCTGGAG
CmEF1α-R	CCATTCAAGCGACAGACTCA
AtACT2-F	TTCGTTTTGCGTTTTAGTCCC
AtACT2-R	GGGAACAAAAGGAATAAAGAGGC
AtRD29A-F	AGGATTAAAGGATGGTTCGGTG
AtRD29A-R	TCATATTCTTAAAGCTCCTTCTGCA
AtRD29B-F	CCAGATAGCGGAGGGGAAAGGACAT
AtRD29B-R	AAGTTCACAAACAGAGGCATCATCATCATA
AtSOS1-F	TCGGCAGCATGGTTAATGTG
AtSOS1-R	TTGGCTGAAACGAGACCTTGA
AtSOS2-F	GAAACTGGAAAACATAATATGGAGGG
AtSOS2-R	TCGCAGGACAAGTTTTGAGAAGTA
AtSOS3-F	AATCCATCGCTCATCAAGAACA
AtSOS3-R	CGGTTTATTTCCAAATCCTAGCTTAC
AtP5CS1-F	TAGCACCCGAAGAGCCCCAT
AtP5CS1-R	TTTCAGTTCCAACGCCAGTAGA
AtP5CS2-F	GGGACAAGTTGTGGATGGAGAC
AtP5CS2-R	TGGTACAAACCTCAAGGAACAC
AtSOD1-F	TGGCGAAAGGAGTTGCAGTT
AtSOD1-R	GGCCAGAAACTGTTCCACTCACA
AtPOD34-F	GACCCTACACTCAACACTAC
AtPOD34-R	TTCATTGCCTCCACAAATGC
AtCAT3-F	TGGCAACTACCCCGAGTGGA
AtCAT3-R	AGAACCAAGCGACCAACCGG
